# Supplementary material for: Enterovirus VP1 protein and HLA class I hyperexpression in pancreatic islet cells of organ donors with type 1 diabetes
Source: Diabetologia. 2025 Mar 17;68(6):1197–210. doi: 10.1007/s00125-025-06384-9 (PMC12069150; doi:10.1007/s00125-025-06384-9)
Supplement: Supplementary file 1 — ESM Table 1 (XLSX 28.1 KB) [file 125_2025_6384_MOESM1_ESM.xlsx]

## Sheet: Paper 1 demographics
ESM Table 1: Donor demongraphics including Research Resource Identifiers (RRiD), age, sex,Body Mass Index (BMI), c-peptide, duration of disease (Duration), Autoantibody (AAb) status, race and which tissue types were studied.
Study Number	RRiD	Donor Type	Age	Sex	BMI (kg/m2)	C-peptide (ng/ml)	Duration	AAb	Race	Pancreas	Spleen	Duodenum	PLN
6001	SAMN15879058	ND	22	Male	21.9	1.58	NA	NA	White	Y	Y
6003	SAMN15879060	ND	23	Female	29.3		NA	NA	White	Y	Y
6004	SAMN15879061	ND	33	Male	30.9		NA	NA	White	Y	Y
6005	SAMN15879062	ND	5	Female	15.7		NA	NA	White	Y	Y
6007	SAMN15879064	ND	9	Male	20		NA	NA	African American	Y	Y
6008	SAMN15879065	ND	50	Female	24.2		NA	NA	White	Y	Y
6009	SAMN15879066	ND	45	Male	30.6	11.32	NA	NA	White	Y
6010	SAMN15879067	ND	47	Female	19.7		NA	NA	White	Y	Y
6011	SAMN15879068	ND	46	Female	26.3		NA	NA	African American	Y
6012	SAMN15879069	ND	68	Female	23.7	2.97	NA	NA	White	Y
6013	SAMN15879070	ND	65	Male	24.2	2.8	NA	NA	White	Y
6014	SAMN15879071	ND	2	Male	20.7		NA	NA	White	Y	Y
6015	SAMN15879072	ND	39	Female	32.2	1.99	NA	NA	White	Y
6016	SAMN15879073	ND	64	Female	31.2		NA	NA	White	Y
6017	SAMN15879074	ND	59	Female	24.8	9.89	NA	NA	White	Y	Y
6019	SAMN15879076	ND	42	Male	31	0.47	NA	NA	White	Y
6020	SAMN15879077	ND	60	Male	29.8	2.82	NA	NA	White	Y	Y
6021	SAMN15879078	ND	72	Female	24.5	22.92	NA	NA	Hispanic/Latino	Y	Y
6022	SAMN15879079	ND	75	Male	30.6	4.99	NA	NA	White	Y	Y
6024	SAMN15879081	ND	21	Male	27.8	3.52	NA	NA	White	Y	Y
6029	SAMN15879086	ND	24	Female	22.6		NA	NA	Hispanic/Latino	Y	Y
6030	SAMN15879087	ND	30.1	Male	27.1	2.54	NA	NA	White	Y	Y
6034	SAMN15879091	ND	32	Female	25.2	3.15	NA	NA	White	Y	Y	Y
6047	SAMN15879104	ND	7.8	Male	23.9	0.65	NA	NA	White	Y
6048	SAMN15879105	ND	30	Male	20.6	17.91	NA	NA	White	Y
6055	SAMN15879112	ND	27	Male	22.7	0.59	NA	NA	White	Y
6060	SAMN15879117	ND	24	Male	32.7	13.63	NA	NA	White	Y
6073	SAMN15879130	ND	19.2	Male	36	0.69	NA	NA	White	Y	Y
6075	SAMN15879132	ND	16	Male	14.9	2.94	NA	NA	African American	Y
6091	SAMN15879148	ND	27.1	Male	35.6	7.71	NA	NA	White	Y
6095	SAMN15879152	ND	40	Male	35.5		NA	NA	Hispanic/Latino	Y	Y	Y
6096	SAMN15879153	ND	16	Female	18.8	2.97	NA	NA	African American	Y	Y	Y
6097	SAMN15879154	ND	43.1	Female	36.4	16.76	NA	NA	White	Y	Y	Y
6098	SAMN15879155	ND	17.8	Male	22.8	1.41	NA	NA	White	Y
6099	SAMN15879156	ND	14.2	Male	30	5.37	NA	NA	White	Y
6102	SAMN15879159	ND	45.1	Female	35.1	0.55	NA	NA	White	Y	Y	Y
6103	SAMN15879160	ND	1.5	Male	16.8	0.98	NA	NA	White	Y	Y	Y
6104	SAMN15879161	ND	41	Male	20.5	20.55	NA	NA	White	Y	Y	Y
6106	SAMN15879163	ND	2.9	Male	17.4	7.36	NA	NA	White	Y	Y	Y
6112	SAMN15879169	ND	6.3	Female	18.4	5.11	NA	NA	Hispanic/Latino	Y
6117	SAMN15879174	ND	0.33	Male	18.4	3.27	NA	NA	White	Y
6126	SAMN15879183	ND	25.2	Male	25.1	0.88	NA	NA	Hispanic/Latino	Y	Y	Y
6130	SAMN15879187	ND	5.2	Male	18.5	4.8	NA	NA	White	Y	Y	Y
6131	SAMN15879188	ND	24.2	Male	24.8	1.01	NA	NA	White	Y	Y	Y
6134	SAMN15879191	ND	26.7	Male	20.1	3.59	NA	NA	White	Y
6137	SAMN15879194	ND	8.9	Female	24.2	12.13	NA	NA	Hispanic/Latino	Y		Y
6140	SAMN15879197	ND	38	Male	21.7	11.1	NA	NA	White	Y	Y	Y
6153	SAMN15879209	ND	15.2	Male	20.5	8.38	NA	NA	Hispanic/Latino	Y
6160	SAMN15879216	ND	22.1	Male	23.9	0.4	NA	NA	White	Y	Y	Y
6162	SAMN15879218	ND	22.7	Male	28.9	7.61	NA	NA	African American	Y	Y	Y
6165	SAMN15879221	ND	45.8	Female	25	4.45	NA	NA	White	Y	Y	Y
6168	SAMN15879224	ND	51	Male	25.2		NA	NA	Hispanic/Latino	Y	Y	Y
6172	SAMN15879228	ND	19.2	Female	32.4	8.02	NA	NA	White	Y	Y	Y
6174	SAMN15879230	ND	20.9	Male	19.5	3	NA	NA	White	Y	Y	Y
6178	SAMN15879234	ND	24.5	Female	27.5	4.55	NA	NA	White	Y	Y
6179	SAMN15879235	ND	20	Female	20.7	2.74	NA	NA	White	Y	Y	Y
6182	SAMN15879238	ND	2.7	Male	26	2.28	NA	NA	White	Y	Y	Y
6227	SAMN15879283	ND	17	Female	26.4	2.75	NA	NA	White	Y
6229	SAMN15879285	ND	31	Female	26.9	6.23	NA	NA	White	Y
6232	SAMN15879288	ND	14	Female	20.8	19.5	NA	NA	White	Y
6238	SAMN15879294	ND	20	Male	21.7	1.17	NA	NA	African American	Y
6254	SAMN15879310	ND	38	Male	30.5	6.43	NA	NA	White	Y
6271	SAMN15879325	ND	17	Male	24.4	11.47	NA	NA	White	Y
6278	SAMN15879332	ND	12	Female	21.3	4.54	NA	NA	African American	Y
6292	SAMN15879346	ND	3	Male	19.33	3.76	NA	NA	White	Y
6318	SAMN15879372	ND	10	Female	17.6	3.89	NA	NA	White	Y
6331	SAMN15879385	ND	27.1	Female	24	3.01	NA	NA	African American	Y
6339	SAMN15879393	ND	23.2	Male	25	10.56	NA	NA	White	Y
6366	SAMN15879419	ND	21	Female	20.5	0.41	NA	NA	Hispanic/Latino	Y
6368	SAMN15879421	ND	38.3	Male	20.7	3.05	NA	NA	White	Y
6375	SAMN15879428	ND	28.7	Male	31.8	17.32	NA	NA	White	Y
6384	SAMN15879437	ND	17	Male	18.2	0.7	NA	NA	White	Y
6401	SAMN15879454	ND	25.07	Female	31.3	12.81	NA	NA	Hispanic/Latino	Y
6406	SAMN15879459	ND	6.9	Male	16.8	4.07	NA	NA	White	Y
6413	SAMN15879466	ND	10.1	Female	19	5.27	NA	NA	White	Y
6482	SAMN15879535	ND	18.69	Female	20	7.47	NA	NA	White	Y
6002	SAMN15879059	AAb+	39	Male	23.7		NA	mIAA+	White	Y
6023	SAMN15879080	AAb+	66	Male	34		NA	mIAA+	White	Y
6027	SAMN15879084	AAb+	18.8	Male	19.9		NA	ZnT8A+	White	Y
6044	SAMN15879101	AAb+	41.4	Male	27.4	13.55	NA	GADA+	Hispanic/Latino	Y	Y	Y
6090	SAMN15879147	AAb+	2.2	Male	18.8	5.34	NA	GADA+	Hispanic/Latino	Y	Y	Y
6101	SAMN15879158	AAb+	64.8	Male	34.3	26.18	NA	GADA+	White	Y	Y	Y
6116	SAMN15879173	AAb+	0.17	Female	23.6	1.01	NA	mIAA+	Hispanic/Latino	Y
6123	SAMN15879180	AAb+	23.2	Female	17.6	2.01	NA	GADA+	White	Y	Y	Y
6147	SAMN15879203	AAb+	23.8	Female	32.9	3.19	NA	GADA+	White	Y
6151	SAMN15879207	AAb+	30	Male	24.2	5.49	NA	GADA+	White	Y	Y	Y
6154	SAMN15879210	AAb+	48.5	Female	24.5	0.049	NA	GADA+	White	Y	Y	Y
6156	SAMN15879212	AAb+	40	Male	19.8	13.34	NA	GADA+	White	Y
6171	SAMN15879227	AAb+	4.4	Female	14.8	8.95	NA	GADA+	White	Y	Y	Y
6181	SAMN15879237	AAb+	31.9	Male	21.9	0.06	NA	GADA+	White	Y	Y	Y
6184	SAMN15879240	AAb+	47.6	Female	27	3.42	NA	GADA+	Hispanic/Latino	Y	Y	Y
6301	SAMN15879355	AAb+	26	Male	32.1	3.92	NA	GADA+	African American	Y
6310	SAMN15879364	AAb+	28	Female	22.4	10.54	NA	GADA+	Hispanic/Latino	Y
6314	SAMN15879368	AAb+	21	Male	23.8	1.49	NA	GADA+	White	Y
6400	SAMN15879453	AAb+	25.15	Male	22.2	4.17	NA	GADA+	Hispanic/Latino	Y
6421	SAMN15879474	AAb+	6.73	Male	17.9	1.84	NA	GADA+	Hispanic/Latino	Y
6080	SAMN15879137	AAb++	69.2	Female	21.3	1.84	NA	mIAA+ GADA+	White	Y	Y	Y	Y
6158	SAMN15879214	AAb++	40.3	Male	29.7	0.51	NA	mIAA+ GADA+	White	Y
6167	SAMN15879223	AAb++	37	Male	26.3	5.43	NA	IA2A+ ZnT8A+	White	Y	Y	Y
6197	SAMN15879253	AAb++	22	Male	28.2	17.48	NA	GADA+ IA2A+	African American	Y	Y	Y
6267	SAMN15879321	AAb++	23	Female	23.5	16.59	NA	GADA+ IA2A+	White	Y	Y	Y
6388	SAMN15879441	AAb++	25.2	Female	26	1.38	NA	mIAA+ GADA+	Hispanic/Latino	Y
6424	SAMN15879477	AAb++	17.65	Male	51.4	6.97	NA	mIAA+ GADA+	Hispanic/Latino	Y
6429	SAMN15879482	AAb++	22.1	Male	19.6	2.25	NA	mIAA+ GADA+	African American	Y
6450	SAMN15879503	AAb++	22	Female	24.4	5.47	NA	GADA+ ZnT8A+	White	Y
6038	SAMN15879095	T1D ICI	37.2	Female	30.9	0.2	20	Negative	White	Y	Y
6046	SAMN15879103	T1D ICI	18.8	Female	25.2	nd	8	IA2A+ ZnT8A+	White	Y	Y	Y
6049	SAMN15879106	T1D ICI	15	Female	20.8	nd	10	GADA+ mIAA+	African American	Y
6051	SAMN15879108	T1D ICI	20.3	Male	21.5	nd	13	mIAA+	White	Y
6052	SAMN15879109	T1D ICI	12	Male	20.3	0.18	1	IA-2A+, mIAA+	African American	Y	Y		Y
6065	SAMN15879122	T1D ICI	79	Female	29		56	Negative	White	Y
6070	SAMN15879127	T1D ICI	22.6	Female	21.6	nd	7	IA-2A+, mIAA+	White	Y	Y	Y	Y
6084	SAMN15879141	T1D ICI	14.2	Male	26.3	nd	4	mIAA+	White	Y	Y
6088	SAMN15879145	T1D ICI	31.2	Male	27	nd	5	GADA+ IA2A+ mIAA+ ZnT8A+	White	Y	Y	Y
6113	SAMN15879170	T1D ICI	13.1	Female	24.75	nd	1.58	mIAA+	White	Y	Y	Y
6180	SAMN15879236	T1D ICI	27.1	Male	25.9	nd	11	GADA+ IA2A+ mIAA+	White	Y	Y
6195	SAMN15879251	T1D ICI	19.3	Male	23.7	nd	5	GADA+ IA2A+ mIAA+ ZnT8A+	White	Y	Y	Y
6196	SAMN15879252	T1D ICI	26.5	Female	26.6	0.48	15	GADA+ mIAA+	African American	Y	Y	Y
6198	SAMN15879254	T1D ICI	22	Female	23.1	nd	3	GADA+ IA2A+ mIAA+ ZnT8A+	Hispanic/Latino	Y	Y
6209	SAMN15879265	T1D ICI	5	Female	15.9	0.1	0.25	IA2A+ mIAA+ ZnT8A+	White	Y	Y	Y
6211	SAMN15879267	T1D ICI	24	Female	24.4	nd	4	GADA+ IA2A+ mIAA+ ZnT8A+	African American	Y	Y	Y
6212	SAMN15879268	T1D ICI	20	Male	29.1	nd	5	mIAA+	White	Y	Y
6228	SAMN15879284	T1D ICI	13	Male	17.4	0.1	0	GADA+ IA2A+ ZnT8A+	White	Y
6243	SAMN15879299	T1D ICI	13	Male	21.3	0.42	5	mIAA+	White	Y
6245	SAMN15879301	T1D ICI	22	Male	23.2	nd	7	GADA+ IA2A+	White	Y
6247	SAMN15879303	T1D ICI	24	Male	24.3	0.47	0.6	mIAA+	White	Y	Y	Y	Y
6264	SAMN15879318	T1D ICI	12	Female	22	nd	9	Negative	White	Y
6265	SAMN15879319	T1D ICI	11	Male	12.9	0.06	8	GADA+ mIAA+	White	Y
6302	SAMN15879356	T1D ICI	38.5	Male	20.5	0.17	32.5	Negative	African American	Y
6306	SAMN15879360	T1D ICI	19	Male	24.5	nd	5	mIAA+	White	Y
6307	SAMN15879361	T1D ICI	45	Female	19.5	nd	10	GADA+ mIAA+	White	Y
6323	SAMN15879377	T1D ICI	22	Female	24.7	nd	6	GADA+ IA2A+	White	Y
6325	SAMN15879379	T1D ICI	20	Female	31.2	0.14	6	GADA+ IA2A+ mIAA+	African American	Y
6328	SAMN15879382	T1D ICI	39	Male	24	nd	20	GADA+ mIAA+	Hispanic/Latino	Y
6337	SAMN15879391	T1D ICI	20.6	Female	17.9	nd	5	mIAA+	White	Y
6342	SAMN15879396	T1D ICI	14	Female	24.3	0.26	2	IA2A+ mIAA+	White	Y	Y	Y	Y
6362	SAMN15879415	T1D ICI	24.9	Male	28.5	0.38	0	GADA+	White	Y
6367	SAMN15879420	T1D ICI	24	Male	25.7	0.39	2	Negative	White	Y
6371	SAMN15879424	T1D ICI	12.5	Female	16.6	0.11	2	GADA+ IA2A+ mIAA+ ZnT8A+	White	Y
6380	SAMN15879433	T1D ICI	11.6	Female	14.6	0.22	0	Negative	African American	Y
6396	SAMN15879449	T1D ICI	17.1	Female	22.6	0.06	2	Negative	White	Y
6405	SAMN15879458	T1D ICI	29.1	Female	42.5	1.84	0.6	GADA+ IA2A+ ZnT8A+	Hispanic/Latino	Y
6414	SAMN15879467	T1D ICI	23.1	Male	28.4	0.16	0.43	GADA+ mIAA+ ZnT8A+	African American	Y
6449	SAMN15879502	T1D ICI	24	Male	23.02	0.03	2	IA2A+ mIAA+ ZnT8A+	White	Y
6456	SAMN15879509	T1D ICI	30.49	Female	30.1	10.33	0	GADA+ ZnT8A+	African American	Y
6469	SAMN15879522	T1D ICI	27.06	Female	26.9	0.66	1.5	GADA+	White	Y
6025	SAMN15879082	T1D IDI	23.8	Male	26.6	nd	19	mIAA+	White	Y			Y
6026	SAMN15879083	T1D IDI	22.4	Male	24.1	nd	9	mIAA+	White	Y
6031	SAMN15879088	T1D IDI	39	Male	24.5	nd	35	mIAA+	White	Y	Y
6032	SAMN15879089	T1D IDI	33.8	Male	29.4	nd		mIAA+	White	Y	Y
6035	SAMN15879092	T1D IDI	32.1	Male	27.1	nd	28	mIAA+	White	Y	Y	Y
6039	SAMN15879096	T1D IDI	28.7	Female	23.4	nd	12	GADA+ IA2A+ mIAA+ ZnT8A+	White	Y	Y	Y
6040	SAMN15879097	T1D IDI	50	Female	31.6	nd	20	mIAA+	White	Y	Y	Y
6041	SAMN15879098	T1D IDI	26.3	Male	28.4	nd	23	Negative	White	Y	Y	Y
6045	SAMN15879102	T1D IDI	26.4	Male	23.1	nd	8	mIAA+ ZnT8A+	White	Y	Y
6063	SAMN15879120	T1D IDI	4.4	Male	23.8	nd	3	mIAA+	White	Y	Y	Y	Y
6064	SAMN15879121	T1D IDI	22.6	Female	19.6	nd	9	GADA+ IA2A+ mIAA+ ZnT8A+	White	Y
6066	SAMN15879123	T1D IDI	78	Male	30.9	nd	74	IA2A+ mIAA+	White	Y
6067	SAMN15879124	T1D IDI	32.6	Female	26.8	nd	8	Negative	Hispanic/Latino	Y
6068	SAMN15879125	T1D IDI	72	Female	21.9	nd	69	GADA+	White	Y
6076	SAMN15879133	T1D IDI	25.8	Male	18.8	nd	15	GADA+ mIAA+	White	Y
6077	SAMN15879134	T1D IDI	32.9	Female	22	nd	19	mIAA+	White	Y
6078	SAMN15879135	T1D IDI	59	Male	21.6	nd	52	Negative	White	Y
6079	SAMN15879136	T1D IDI	11.1	Female	18.6	nd	8	Negative	White	Y
6083	SAMN15879140	T1D IDI	15.2	Female	18.4	nd	11	mIAA+	White	Y	Y	Y
6086	SAMN15879143	T1D IDI	71	Female	23.6	nd	63	Negative	American Indian/Alaska Native	Y
6087	SAMN15879144	T1D IDI	17.5	Male	21.9	nd	4	mIAA+ ZnT8A+	White	Y	Y	Y
6089	SAMN15879146	T1D IDI	14.3	Male	26	nd	8	mIAA+	White	Y	Y	Y
6119	SAMN15879176	T1D IDI	7.8	Male	19.4	nd	14	GADA+ mIAA+	White	Y	Y
6128	SAMN15879185	T1D IDI	33.8	Female	22.2	nd	31.5	mIAA+	White	Y	Y	Y
6135	SAMN15879192	T1D IDI	43.5	Male	28.7	nd	21	GADA+ mIAA+	White	Y	Y	Y
6138	SAMN15879195	T1D IDI	49.2	Female	33.7	nd	41	mIAA+	White	Y	Y	Y
6141	SAMN15879198	T1D IDI	36.7	Male	26	nd	28	GADA+ IA2A+ mIAA+ ZnT8A+	White	Y	Y	Y
6143	SAMN15879200	T1D IDI	32.6	Female	26.1	nd	7	IA2A+ mIAA+	White	Y	Y	Y
6145	SAMN15879202	T1D IDI	18	Male	23.1	0.06	11	GADA+ mIAA+ ZnT8A+	White	Y	Y	Y
6148	SAMN15879204	T1D IDI	17.1	Male	23.9	nd	7	GADA+ mIAA+	White	Y	Y	Y
6152	SAMN15879208	T1D IDI	29.6	Female	30.1	nd	12	ZnT8A+	White	Y	Y	Y
6155	SAMN15879211	T1D IDI	50	Female	26	nd	43	mIAA+	White	Y	Y	Y
6159	SAMN15879215	T1D IDI	50.8	Female	35.5	nd	44	mIAA+	White	Y	Y	Y
6161	SAMN15879217	T1D IDI	19.2	Female	36.1	nd	7	IA2A+ mIAA+	White	Y	Y	Y
6163	SAMN15879219	T1D IDI	32.5	Male	25.5	nd	30	IA2A+ mIAA+	White	Y	Y	Y	Y
6169	SAMN15879225	T1D IDI	27.6	Female	25	nd	15	GADA+ mIAA+	Hispanic/Latino	Y	Y	Y
6173	SAMN15879229	T1D IDI	44.1	Male	23.9	nd	15	Negative	White	Y	Y	Y
6205	SAMN15879261	T1D ICI	40.9	Female	22.6	0.14	33	mIAA+	White	Y
6207	SAMN15879263	T1D IDI	16.7	Female	24.4	nd	10	IA2A+ mIAA+ ZnT8A+	African American	Y	Y	Y
6208	SAMN15879264	T1D IDI	32.6	Female	23.4	nd	16	Negative	White	Y	Y	Y
6224	SAMN15879280	T1D IDI	21	Female	22.8	nd	1.5	Negative	White	Y	Y	Y	Y
6324	SAMN15879378	T1D IDI	29	Male	26.2	nd	2	GADA+ mIAA+	Hispanic/Latino	Y	Y	Y	Y
